# Supplementary material for: Theoretical Investigation of Structural and Optical Peculiarities of Bikaverin Fungal Pigment in Chloroform Solution
Source: Molecules. 2025 Dec 2;30(23):4634. doi: 10.3390/molecules30234634 (PMC12693441; doi:10.3390/molecules30234634)
Supplement: Supplementary file 1 [file molecules-30-04634-s001.zip]

Archive with 1 entries (1 files):
- molecules-3937466-supplementary.pdf
